# Supplementary material for: A comparative analysis of gut microbiome in dogs using short- and long-reads of 16S rRNA sequences reveals workflow-dependent biases
Source: Vet Res Commun. 2026 Jul 17;50(5):463. doi: 10.1007/s11259-026-11407-w (PMC13379502; doi:10.1007/s11259-026-11407-w)
Supplement: Supplementary file 1 — Supplementary Material 1 [file 11259_2026_11407_MOESM1_ESM.xlsx]

## Sheet: Supplementary Table S1
Supplementary Table S1. Taxonomic correspondence table linking Greengenes (Illumina) and NCBI (ONT) nomenclature used for harmonization of taxonomic assignments before cross-workflow analyses.
Taxonomic_level	ONT_taxon	Illumina_taxon	Mapping_type	Notes
Phylum	Bacillota	Firmicutes	synonym_map	Curated synonym (GTDB/SILVA-style naming difference).
Phylum	Bacteroidota	Bacteroidetes	synonym_map	Curated synonym (GTDB/SILVA-style naming difference).
Phylum	Fusobacteriota	Fusobacteria	synonym_map	Curated synonym (GTDB/SILVA-style naming difference).
Phylum	Pseudomonadota	Proteobacteria	synonym_map	Curated synonym (GTDB/SILVA-style naming difference).
Phylum	Actinobacteria	Actinobacteria	identical	Identical label in both RA tables.
Phylum	Deferribacteres	Deferribacteres	identical	Identical label in both RA tables.
Phylum	Proteobacteria	Proteobacteria	identical	Identical label in both RA tables.
Phylum	Tenericutes	Tenericutes	identical	Identical label in both RA tables.
Phylum		Euryarchaeota	Illumina_only	Present only in Illumina table; no ONT match found.
Phylum		Spirochaetes	Illumina_only	Present only in Illumina table; no ONT match found.
Phylum		TM7	Illumina_only	Present only in Illumina table; no ONT match found.
Phylum		Verrucomicrobia	Illumina_only	Present only in Illumina table; no ONT match found.
Taxonomic_level	ONT_taxon	Illumina_taxon	Mapping_type	Notes
Class	Bacilli	Bacilli	identical	Identical label in both RA tables.
Class	Bacteroidia	Bacteroidia	identical	Identical label in both RA tables.
Class	Betaproteobacteria	Betaproteobacteria	identical	Identical label in both RA tables.
Class	Clostridia	Clostridia	identical	Identical label in both RA tables.
Class	Coriobacteriia	Coriobacteriia	identical	Identical label in both RA tables.
Class	Epsilonproteobacteria	Epsilonproteobacteria	identical	Identical label in both RA tables.
Class	Fusobacteriia	Fusobacteriia	identical	Identical label in both RA tables.
Class	Gammaproteobacteria	Gammaproteobacteria	identical	Identical label in both RA tables.
Class	Mollicutes	Mollicutes	identical	Identical label in both RA tables.
Class	Erysipelotrichia	Erysipelotrichi	synonym_map	Alternative class name used in GTDB vs SILVA/NCBI nomenclature
Class	Deferribacteres		excluded	Excluded from class-level harmonization (kept only at phylum).
Class	Actinomycetia		ONT_only_unmapped	Present only in ONT table; no Illumina match found.
Class	Bacillota_Incertae_sedis		ONT_only_unmapped	Present only in ONT table; no Illumina match found.
Class	Deltaproteobacteria		ONT_only_unmapped	Present only in ONT table; no Illumina match found.
Class	Negativicutes		ONT_only_unmapped	Present only in ONT table; no Illumina match found.
Class		Actinobacteria	Illumina_only	Present only in Illumina table; no ONT match found.
Class		Alphaproteobacteria	Illumina_only	Present only in Illumina table; no ONT match found.
Class		Brachyspirae	Illumina_only	Present only in Illumina table; no ONT match found.
Class		Flavobacteriia	Illumina_only	Present only in Illumina table; no ONT match found.
Class		Methanobacteria	Illumina_only	Present only in Illumina table; no ONT match found.
Class		Spirochaetes	Illumina_only	Present only in Illumina table; no ONT match found.
Class		TM7-3	Illumina_only	Present only in Illumina table; no ONT match found.
Class		Unclassified_Firmicutes	Illumina_only	Present only in Illumina table; no ONT match found.
Class		Verrucomicrobiae	Illumina_only	Present only in Illumina table; no ONT match found.
Taxonomic_level	ONT_taxon	Illumina_taxon	Mapping_type	Notes
Order	Aeromonadales	Aeromonadales	identical	Identical label in both RA tables.
Order	Anaeroplasmatales	Anaeroplasmatales	identical	Identical label in both RA tables.
Order	Bacillales	Bacillales	identical	Identical label in both RA tables.
Order	Bacteroidales	Bacteroidales	identical	Identical label in both RA tables.
Order	Burkholderiales	Burkholderiales	identical	Identical label in both RA tables.
Order	Campylobacterales	Campylobacterales	identical	Identical label in both RA tables.
Order	Coriobacteriales	Coriobacteriales	identical	Identical label in both RA tables.
Order	Deferribacterales	Deferribacterales	identical	Identical label in both RA tables.
Order	Erysipelotrichales	Erysipelotrichales	identical	Identical label in both RA tables.
Order	Fusobacteriales	Fusobacteriales	identical	Identical label in both RA tables.
Order	Lactobacillales	Lactobacillales	identical	Identical label in both RA tables.
Order	Acidaminococcales		ONT_only_unmapped	Present only in ONT table; no Illumina match found.
Order	Bacillota_Incertae_sedis_Incertae_sedis		ONT_only_unmapped	Present only in ONT table; no Illumina match found.
Order	Corynebacteriales		ONT_only_unmapped	Present only in ONT table; no Illumina match found.
Order	Desulfuromonadales		ONT_only_unmapped	Present only in ONT table; no Illumina match found.
Order	Enterobacterales		ONT_only_unmapped	Present only in ONT table; no Illumina match found.
Order	Eubacteriales		ONT_only_unmapped	Present only in ONT table; no Illumina match found.
Order	Lachnospiraceae		ONT_only_unmapped	Present only in ONT table; no Illumina match found.
Order	Legionellales		ONT_only_unmapped	Present only in ONT table; no Illumina match found.
Order	Moraxellales		ONT_only_unmapped	Present only in ONT table; no Illumina match found.
Order	Oceanospirillales		ONT_only_unmapped	Present only in ONT table; no Illumina match found.
Order	Pasteurellales		ONT_only_unmapped	Present only in ONT table; no Illumina match found.
Order	Selenomonadales		ONT_only_unmapped	Present only in ONT table; no Illumina match found.
Order	Unclassified_Clostridia		ONT_only_unmapped	Present only in ONT table; no Illumina match found.
Order	Veillonellales		ONT_only_unmapped	Present only in ONT table; no Illumina match found.
Order	Vibrionales		ONT_only_unmapped	Present only in ONT table; no Illumina match found.
Order		Actinomycetales	Illumina_only	Present only in Illumina table; no ONT match found.
Order		Bifidobacteriales	Illumina_only	Present only in Illumina table; no ONT match found.
Order		Borreliales	Illumina_only	Present only in Illumina table; no ONT match found.
Order		Brachyspirales	Illumina_only	Present only in Illumina table; no ONT match found.
Order		CW040	Illumina_only	Present only in Illumina table; no ONT match found.
Order		Cardiobacteriales	Illumina_only	Present only in Illumina table; no ONT match found.
Order		Clostridiales	Illumina_only	Present only in Illumina table; no ONT match found.
Order		Enterobacteriales	Illumina_only	Present only in Illumina table; no ONT match found.
Order		Flavobacteriales	Illumina_only	Present only in Illumina table; no ONT match found.
Order		Methanobacteriales	Illumina_only	Present only in Illumina table; no ONT match found.
Order		Mycoplasmatales	Illumina_only	Present only in Illumina table; no ONT match found.
Order		Rickettsiales	Illumina_only	Present only in Illumina table; no ONT match found.
Order		Turicibacterales	Illumina_only	Present only in Illumina table; no ONT match found.
Order		Unclassified	Illumina_only	Present only in Illumina table; no ONT match found.
Order		Verrucomicrobiales	Illumina_only	Present only in Illumina table; no ONT match found.
Taxonomic_level	ONT taxon	Illumin taxon	Mapping_type	Notes
Family	Peptostreptococcaceae	Peptostreptococcaceae	identical	Identical label in both RA tables.
Family	Bacteroidaceae	Bacteroidaceae	identical	Identical label in both RA tables.
Family	Erysipelotrichaceae	Erysipelotrichaceae	identical	Identical label in both RA tables.
Family	Coriobacteriaceae	Coriobacteriaceae	identical	Identical label in both RA tables.
Family	Anaeroplasmataceae	Anaeroplasmataceae	identical	Identical label in both RA tables.
Family	Veillonellaceae	Veillonellaceae	identical	Identical label in both RA tables.
Family	Lachnospiraceae	Lachnospiraceae	identical	Identical label in both RA tables.
Family	Enterobacteriaceae	Enterobacteriaceae	identical	Identical label in both RA tables.
Family	Turicibacteraceae	Turicibacteraceae	identical	Identical label in both RA tables.
Family	Streptococcaceae	Streptococcaceae	identical	Identical label in both RA tables.
Family	Bacillaceae	Bacillaceae	identical	Identical label in both RA tables.
Family	Fusobacteriaceae	Fusobacteriaceae	identical	Identical label in both RA tables.
Family	Lactobacillaceae	Lactobacillaceae	identical	Identical label in both RA tables.
Family	Clostridiaceae	Clostridiaceae	identical	Identical label in both RA tables.
Family	Peptococcaceae	Peptococcaceae	identical	Identical label in both RA tables.
Family	Porphyromonadaceae	Porphyromonadaceae	identical	Identical label in both RA tables.
Family	Corynebacteriaceae	Corynebacteriaceae	identical	Identical label in both RA tables.
Family	Prevotellaceae	Prevotellaceae	identical	Identical label in both RA tables.
Family	Enterococcaceae	Enterococcaceae	identical	Identical label in both RA tables.
Family	Eubacteriaceae	Eubacteriaceae	identical	Identical label in both RA tables.
Family	Campylobacteraceae	Campylobacteraceae	identical	Identical label in both RA tables.
Family	Helicobacteraceae	Helicobacteraceae	identical	Identical label in both RA tables.
Family	Succinivibrionaceae	Succinivibrionaceae	identical	Identical label in both RA tables.
Family
Family	Acidaminococcaceae		ONT_only_unmapped	Present only in ONT table; no Illumina match found.
Family	Aeromonadaceae		ONT_only_unmapped	Present only in ONT table; no Illumina match found.
Family	Barnesiellaceae		ONT_only_unmapped	Present only in ONT table; no Illumina match found.
Family	Burkholderiaceae		ONT_only_unmapped	Present only in ONT table; no Illumina match found.
Family	Cellulosilyticaceae		ONT_only_unmapped	Present only in ONT table; no Illumina match found.
Family	Coprobacillaceae		ONT_only_unmapped	Present only in ONT table; no Illumina match found.
Family	Coxiellaceae		ONT_only_unmapped	Present only in ONT table; no Illumina match found.
Family	Geobacteraceae		ONT_only_unmapped	Present only in ONT table; no Illumina match found.
Family	Listeriaceae		ONT_only_unmapped	Present only in ONT table; no Illumina match found.
Family	Litorivicinaceae		ONT_only_unmapped	Present only in ONT table; no Illumina match found.
Family	Moraxellaceae		ONT_only_unmapped	Present only in ONT table; no Illumina match found.
Family	Morganellaceae		ONT_only_unmapped	Present only in ONT table; no Illumina match found.
Family	Mucispirillaceae		ONT_only_unmapped	Present only in ONT table; no Illumina match found.
Family	Muribaculaceae		ONT_only_unmapped	Present only in ONT table; no Illumina match found.
Family	Oceanospirillaceae		ONT_only_unmapped	Present only in ONT table; no Illumina match found.
Family	Oscillospiraceae		ONT_only_unmapped	Present only in ONT table; no Illumina match found.
Family	Pasteurellaceae		ONT_only_unmapped	Present only in ONT table; no Illumina match found.
Family	Selenomonadaceae		ONT_only_unmapped	Present only in ONT table; no Illumina match found.
Family	Staphylococcaceae		ONT_only_unmapped	Present only in ONT table; no Illumina match found.
Family	Sutterellaceae		ONT_only_unmapped	Present only in ONT table; no Illumina match found.
Family	Vibrionaceae		ONT_only_unmapped	Present only in ONT table; no Illumina match found.
Family		Actinomycetaceae	Illumina_only	Present only in Illumina table; no ONT match found.
Family		Alcaligenaceae	Illumina_only	Present only in Illumina table; no ONT match found.
Family		Bifidobacteriaceae	Illumina_only	Present only in Illumina table; no ONT match found.
Family		Borreliaceae	Illumina_only	Present only in Illumina table; no ONT match found.
Family		Brachyspiraceae	Illumina_only	Present only in Illumina table; no ONT match found.
Family		Cardiobacteriaceae	Illumina_only	Present only in Illumina table; no ONT match found.
Family		Christensenellaceae	Illumina_only	Present only in Illumina table; no ONT match found.
Family		Deferribacteraceae	Illumina_only	Present only in Illumina table; no ONT match found.
Family		F16	Illumina_only	Present only in Illumina table; no ONT match found.
Family		Flavobacteriaceae	Illumina_only	Present only in Illumina table; no ONT match found.
Family		Methanobacteriaceae	Illumina_only	Present only in Illumina table; no ONT match found.
Family		Microbacteriaceae	Illumina_only	Present only in Illumina table; no ONT match found.
Family		Micrococcaceae	Illumina_only	Present only in Illumina table; no ONT match found.
Family		Mogibacteriaceae	Illumina_only	Present only in Illumina table; no ONT match found.
Family		Mycoplasmataceae	Illumina_only	Present only in Illumina table; no ONT match found.
Family		Odoribacteraceae	Illumina_only	Present only in Illumina table; no ONT match found.
Family		p-2534-18B5	Illumina_only	Present only in Illumina table; no ONT match found.
Family		Paraprevotellaceae	Illumina_only	Present only in Illumina table; no ONT match found.
Family		RF16	Illumina_only	Present only in Illumina table; no ONT match found.
Family		Rikenellaceae	Illumina_only	Present only in Illumina table; no ONT match found.
Family		Ruminococcaceae	Illumina_only	Present only in Illumina table; no ONT match found.
Family		S24-7	Illumina_only	Present only in Illumina table; no ONT match found.
Family		Unclassified	Illumina_only	Present only in Illumina table; no ONT match found.
Family		Unclassified_Actinomycetales	Illumina_only	Present only in Illumina table; no ONT match found.
Family		Unclassified_Bacteroidales	Illumina_only	Present only in Illumina table; no ONT match found.
Family		Unclassified_Burkholderiales	Illumina_only	Present only in Illumina table; no ONT match found.
Family		Unclassified_Clostridiales	Illumina_only	Present only in Illumina table; no ONT match found.
Family		Unclassified_Fusobacteriales	Illumina_only	Present only in Illumina table; no ONT match found.
Family		Unclassified_Rickettsiales	Illumina_only	Present only in Illumina table; no ONT match found.
Family		Verrucomicrobiaceae	Illumina_only	Present only in Illumina table; no ONT match found.
Taxonomic_level	ONT_taxon	Illumina_taxon	Mapping_type	Notes
Genus	Allobaculum	Allobaculum	identical	Identical label in both RA tables.
Genus	Anaerobiospirillum	Anaerobiospirillum	identical	Identical label in both RA tables.
Genus	Anaerotruncus	Anaerotruncus	identical	Identical label in both RA tables.
Genus	Bacillus	Bacillus	identical	Identical label in both RA tables.
Genus	Bacteroides	Bacteroides	identical	Identical label in both RA tables.
Genus	Blautia	Blautia	identical	Identical label in both RA tables.
Genus	Butyricicoccus	Butyricicoccus	identical	Identical label in both RA tables.
Genus	Campylobacter	Campylobacter	identical	Identical label in both RA tables.
Genus	Catenibacterium	Catenibacterium	identical	Identical label in both RA tables.
Genus	Cetobacterium	Cetobacterium	identical	Identical label in both RA tables.
Genus	Clostridium	Clostridium	identical	Identical label in both RA tables.
Genus	Collinsella	Collinsella	identical	Identical label in both RA tables.
Genus	Coprococcus	Coprococcus	identical	Identical label in both RA tables.
Genus	Corynebacterium	Corynebacterium	identical	Identical label in both RA tables.
Genus	Dialister	Dialister	identical	Identical label in both RA tables.
Genus	Dorea	Dorea	identical	Identical label in both RA tables.
Genus	Enterococcus	Enterococcus	identical	Identical label in both RA tables.
Genus	Eubacterium	Eubacterium	identical	Identical label in both RA tables.
Genus	Faecalibacterium	Faecalibacterium	identical	Identical label in both RA tables.
Genus	Fusobacterium	Fusobacterium	identical	Identical label in both RA tables.
Genus	Helicobacter	Helicobacter	identical	Identical label in both RA tables.
Genus	Lachnospira	Lachnospira	identical	Identical label in both RA tables.
Genus	Lactobacillus	Lactobacillus	identical	Identical label in both RA tables.
Genus	Megamonas	Megamonas	identical	Identical label in both RA tables.
Genus	Mucispirillum	Mucispirillum	identical	Identical label in both RA tables.
Genus	Paraprevotella	Paraprevotella	identical	Identical label in both RA tables.
Genus	Peptococcus	Peptococcus	identical	Identical label in both RA tables.
Genus	Peptostreptococcus	Peptostreptococcus	identical	Identical label in both RA tables.
Genus	Phascolarctobacterium	Phascolarctobacterium	identical	Identical label in both RA tables.
Genus	Prevotella	Prevotella	identical	Identical label in both RA tables.
Genus	Roseburia	Roseburia	identical	Identical label in both RA tables.
Genus	Ruminococcus	Ruminococcus	identical	Identical label in both RA tables.
Genus	Streptococcus	Streptococcus	identical	Identical label in both RA tables.
Genus	Sutterella	Sutterella	identical	Identical label in both RA tables.
Genus	Turicibacter	Turicibacter	identical	Identical label in both RA tables.
Genus	Acidaminococcus	NA	ONT_only	Taxon detected in ONT genus RA table only; not included in exact-label cross-platform BA comparison.
Genus	Acinetobacter	NA	ONT_only	Taxon detected in ONT genus RA table only; not included in exact-label cross-platform BA comparison.
Genus	Aeromonas	NA	ONT_only	Taxon detected in ONT genus RA table only; not included in exact-label cross-platform BA comparison.
Genus	Aminipila	NA	ONT_only	Taxon detected in ONT genus RA table only; not included in exact-label cross-platform BA comparison.
Genus	Anaerobutyricum	NA	ONT_only	Taxon detected in ONT genus RA table only; not included in exact-label cross-platform BA comparison.
Genus	Anaerocolumna	NA	ONT_only	Taxon detected in ONT genus RA table only; not included in exact-label cross-platform BA comparison.
Genus	Anaeroplasma	NA	ONT_only	Taxon detected in ONT genus RA table only; not included in exact-label cross-platform BA comparison.
Genus	Anaerosacchariphilus	NA	ONT_only	Taxon detected in ONT genus RA table only; not included in exact-label cross-platform BA comparison.
Genus	Anaerostipes	NA	ONT_only	Taxon detected in ONT genus RA table only; not included in exact-label cross-platform BA comparison.
Genus	Angelakisella	NA	ONT_only	Taxon detected in ONT genus RA table only; not included in exact-label cross-platform BA comparison.
Genus	Bariatricus	NA	ONT_only	Taxon detected in ONT genus RA table only; not included in exact-label cross-platform BA comparison.
Genus	Barnesiella	NA	ONT_only	Taxon detected in ONT genus RA table only; not included in exact-label cross-platform BA comparison.
Genus	Beduini	NA	ONT_only	Taxon detected in ONT genus RA table only; not included in exact-label cross-platform BA comparison.
Genus	Burkholderia	NA	ONT_only	Taxon detected in ONT genus RA table only; not included in exact-label cross-platform BA comparison.
Genus	Caecibacteroides	NA	ONT_only	Taxon detected in ONT genus RA table only; not included in exact-label cross-platform BA comparison.
Genus	Cellulosilyticum	NA	ONT_only	Taxon detected in ONT genus RA table only; not included in exact-label cross-platform BA comparison.
Genus	Clostridioides	NA	ONT_only	Taxon detected in ONT genus RA table only; not included in exact-label cross-platform BA comparison.
Genus	Coxiella	NA	ONT_only	Taxon detected in ONT genus RA table only; not included in exact-label cross-platform BA comparison.
Genus	Crassaminicella	NA	ONT_only	Taxon detected in ONT genus RA table only; not included in exact-label cross-platform BA comparison.
Genus	Dubosiella	NA	ONT_only	Taxon detected in ONT genus RA table only; not included in exact-label cross-platform BA comparison.
Genus	Duncaniella	NA	ONT_only	Taxon detected in ONT genus RA table only; not included in exact-label cross-platform BA comparison.
Genus	Dysosmobacter	NA	ONT_only	Taxon detected in ONT genus RA table only; not included in exact-label cross-platform BA comparison.
Genus	Eisenbergiella	NA	ONT_only	Taxon detected in ONT genus RA table only; not included in exact-label cross-platform BA comparison.
Genus	Emergencia	NA	ONT_only	Taxon detected in ONT genus RA table only; not included in exact-label cross-platform BA comparison.
Genus	Enterobacteriaceae_Incertae_sedis	NA	ONT_only	Taxon detected in ONT genus RA table only; not included in exact-label cross-platform BA comparison.
Genus	Enterocloster	NA	ONT_only	Taxon detected in ONT genus RA table only; not included in exact-label cross-platform BA comparison.
Genus	Erysipelatoclostridium	NA	ONT_only	Taxon detected in ONT genus RA table only; not included in exact-label cross-platform BA comparison.
Genus	Escherichia	NA	ONT_only	Taxon detected in ONT genus RA table only; not included in exact-label cross-platform BA comparison.
Genus	Eubacteriales_Family_XIII._Incertae_Sedis_Incertae_sedis	NA	ONT_only	Taxon detected in ONT genus RA table only; not included in exact-label cross-platform BA comparison.
Genus	Faecalibacillus	NA	ONT_only	Taxon detected in ONT genus RA table only; not included in exact-label cross-platform BA comparison.
Genus	Faecalibaculum	NA	ONT_only	Taxon detected in ONT genus RA table only; not included in exact-label cross-platform BA comparison.
Genus	Faecalicatena	NA	ONT_only	Taxon detected in ONT genus RA table only; not included in exact-label cross-platform BA comparison.
Genus	Faecalimonas	NA	ONT_only	Taxon detected in ONT genus RA table only; not included in exact-label cross-platform BA comparison.
Genus	Faecalitalea	NA	ONT_only	Taxon detected in ONT genus RA table only; not included in exact-label cross-platform BA comparison.
Genus	Fournierella	NA	ONT_only	Taxon detected in ONT genus RA table only; not included in exact-label cross-platform BA comparison.
Genus	Geotalea	NA	ONT_only	Taxon detected in ONT genus RA table only; not included in exact-label cross-platform BA comparison.
Genus	Gluceribacter	NA	ONT_only	Taxon detected in ONT genus RA table only; not included in exact-label cross-platform BA comparison.
Genus	Heminiphilus	NA	ONT_only	Taxon detected in ONT genus RA table only; not included in exact-label cross-platform BA comparison.
Genus	Holdemanella	NA	ONT_only	Taxon detected in ONT genus RA table only; not included in exact-label cross-platform BA comparison.
Genus	Hominisplanchenecus	NA	ONT_only	Taxon detected in ONT genus RA table only; not included in exact-label cross-platform BA comparison.
Genus	Hungatella	NA	ONT_only	Taxon detected in ONT genus RA table only; not included in exact-label cross-platform BA comparison.
Genus	Ihubacter	NA	ONT_only	Taxon detected in ONT genus RA table only; not included in exact-label cross-platform BA comparison.
Genus	Ileibacterium	NA	ONT_only	Taxon detected in ONT genus RA table only; not included in exact-label cross-platform BA comparison.
Genus	Intestinibacter	NA	ONT_only	Taxon detected in ONT genus RA table only; not included in exact-label cross-platform BA comparison.
Genus	Intestinimonas	NA	ONT_only	Taxon detected in ONT genus RA table only; not included in exact-label cross-platform BA comparison.
Genus	Klebsiella	NA	ONT_only	Taxon detected in ONT genus RA table only; not included in exact-label cross-platform BA comparison.
Genus	Lachnoclostridium	NA	ONT_only	Taxon detected in ONT genus RA table only; not included in exact-label cross-platform BA comparison.
Genus	Lachnog_Clostridium	NA	ONT_only	Taxon detected in ONT genus RA table only; not included in exact-label cross-platform BA comparison.
Genus	Lachnospiraceae_Incertae_sedis	NA	ONT_only	Taxon detected in ONT genus RA table only; not included in exact-label cross-platform BA comparison.
Genus	Lacrimispora	NA	ONT_only	Taxon detected in ONT genus RA table only; not included in exact-label cross-platform BA comparison.
Genus	Lawsonibacter	NA	ONT_only	Taxon detected in ONT genus RA table only; not included in exact-label cross-platform BA comparison.
Genus	Ligilactobacillus	NA	ONT_only	Taxon detected in ONT genus RA table only; not included in exact-label cross-platform BA comparison.
Genus	Limosilactobacillus	NA	ONT_only	Taxon detected in ONT genus RA table only; not included in exact-label cross-platform BA comparison.
Genus	Listeria	NA	ONT_only	Taxon detected in ONT genus RA table only; not included in exact-label cross-platform BA comparison.
Genus	Litorivicinus	NA	ONT_only	Taxon detected in ONT genus RA table only; not included in exact-label cross-platform BA comparison.
Genus	Longibaculum	NA	ONT_only	Taxon detected in ONT genus RA table only; not included in exact-label cross-platform BA comparison.
Genus	Marvinbryantia	NA	ONT_only	Taxon detected in ONT genus RA table only; not included in exact-label cross-platform BA comparison.
Genus	Massilioclostridium	NA	ONT_only	Taxon detected in ONT genus RA table only; not included in exact-label cross-platform BA comparison.
Genus	Mediterraneibacter	NA	ONT_only	Taxon detected in ONT genus RA table only; not included in exact-label cross-platform BA comparison.
Genus	Muribaculum	NA	ONT_only	Taxon detected in ONT genus RA table only; not included in exact-label cross-platform BA comparison.
Genus	Negativibacillus	NA	ONT_only	Taxon detected in ONT genus RA table only; not included in exact-label cross-platform BA comparison.
Genus	Oliverpabstia	NA	ONT_only	Taxon detected in ONT genus RA table only; not included in exact-label cross-platform BA comparison.
Genus	Paeniclostridium	NA	ONT_only	Taxon detected in ONT genus RA table only; not included in exact-label cross-platform BA comparison.
Genus	Paenig_Clostridium	NA	ONT_only	Taxon detected in ONT genus RA table only; not included in exact-label cross-platform BA comparison.
Genus	Parasutterella	NA	ONT_only	Taxon detected in ONT genus RA table only; not included in exact-label cross-platform BA comparison.
Genus	Pasteurella	NA	ONT_only	Taxon detected in ONT genus RA table only; not included in exact-label cross-platform BA comparison.
Genus	Pediococcus	NA	ONT_only	Taxon detected in ONT genus RA table only; not included in exact-label cross-platform BA comparison.
Genus	Peptacetobacter	NA	ONT_only	Taxon detected in ONT genus RA table only; not included in exact-label cross-platform BA comparison.
Genus	Peptococcaceae	NA	ONT_only	Taxon detected in ONT genus RA table only; not included in exact-label cross-platform BA comparison.
Genus	Phocaeicola	NA	ONT_only	Taxon detected in ONT genus RA table only; not included in exact-label cross-platform BA comparison.
Genus	Phocea	NA	ONT_only	Taxon detected in ONT genus RA table only; not included in exact-label cross-platform BA comparison.
Genus	Porphyromonas	NA	ONT_only	Taxon detected in ONT genus RA table only; not included in exact-label cross-platform BA comparison.
Genus	Prevotellamassilia	NA	ONT_only	Taxon detected in ONT genus RA table only; not included in exact-label cross-platform BA comparison.
Genus	Priestia	NA	ONT_only	Taxon detected in ONT genus RA table only; not included in exact-label cross-platform BA comparison.
Genus	Proteus	NA	ONT_only	Taxon detected in ONT genus RA table only; not included in exact-label cross-platform BA comparison.
Genus	Romboutsia	NA	ONT_only	Taxon detected in ONT genus RA table only; not included in exact-label cross-platform BA comparison.
Genus	Ruthenibacterium	NA	ONT_only	Taxon detected in ONT genus RA table only; not included in exact-label cross-platform BA comparison.
Genus	Salmonella	NA	ONT_only	Taxon detected in ONT genus RA table only; not included in exact-label cross-platform BA comparison.
Genus	Sarcina	NA	ONT_only	Taxon detected in ONT genus RA table only; not included in exact-label cross-platform BA comparison.
Genus	Serpentinicella	NA	ONT_only	Taxon detected in ONT genus RA table only; not included in exact-label cross-platform BA comparison.
Genus	Sinanaerobacter	NA	ONT_only	Taxon detected in ONT genus RA table only; not included in exact-label cross-platform BA comparison.
Genus	Sporobacter	NA	ONT_only	Taxon detected in ONT genus RA table only; not included in exact-label cross-platform BA comparison.
Genus	Staphylococcus	NA	ONT_only	Taxon detected in ONT genus RA table only; not included in exact-label cross-platform BA comparison.
Genus	Streptobacillus	NA	ONT_only	Taxon detected in ONT genus RA table only; not included in exact-label cross-platform BA comparison.
Genus	Succinivibrio	NA	ONT_only	Taxon detected in ONT genus RA table only; not included in exact-label cross-platform BA comparison.
Genus	Terrisporobacter	NA	ONT_only	Taxon detected in ONT genus RA table only; not included in exact-label cross-platform BA comparison.
Genus	Thomasclavelia	NA	ONT_only	Taxon detected in ONT genus RA table only; not included in exact-label cross-platform BA comparison.
Genus	Turicimonas	NA	ONT_only	Taxon detected in ONT genus RA table only; not included in exact-label cross-platform BA comparison.
Genus	Tyzzerella	NA	ONT_only	Taxon detected in ONT genus RA table only; not included in exact-label cross-platform BA comparison.
Genus	Venatorbacter	NA	ONT_only	Taxon detected in ONT genus RA table only; not included in exact-label cross-platform BA comparison.
Genus	Vescimonas	NA	ONT_only	Taxon detected in ONT genus RA table only; not included in exact-label cross-platform BA comparison.
Genus	Vibrio	NA	ONT_only	Taxon detected in ONT genus RA table only; not included in exact-label cross-platform BA comparison.
Genus	Zhenhengia	NA	ONT_only	Taxon detected in ONT genus RA table only; not included in exact-label cross-platform BA comparison.
Genus	NA	5-7N15	Illumina_only	Taxon detected in Illumina genus RA table only; not included in exact-label cross-platform BA comparison.
Genus	NA	Actinomyces	Illumina_only	Taxon detected in Illumina genus RA table only; not included in exact-label cross-platform BA comparison.
Genus	NA	Adlercreutzia	Illumina_only	Taxon detected in Illumina genus RA table only; not included in exact-label cross-platform BA comparison.
Genus	NA	Akkermansia	Illumina_only	Taxon detected in Illumina genus RA table only; not included in exact-label cross-platform BA comparison.
Genus	NA	Alistipes	Illumina_only	Taxon detected in Illumina genus RA table only; not included in exact-label cross-platform BA comparison.
Genus	NA	Arthrobacter	Illumina_only	Taxon detected in Illumina genus RA table only; not included in exact-label cross-platform BA comparison.
Genus	NA	Bifidobacterium	Illumina_only	Taxon detected in Illumina genus RA table only; not included in exact-label cross-platform BA comparison.
Genus	NA	Brachyspira	Illumina_only	Taxon detected in Illumina genus RA table only; not included in exact-label cross-platform BA comparison.
Genus	NA	Candidatus_Arthromitus	Illumina_only	Taxon detected in Illumina genus RA table only; not included in exact-label cross-platform BA comparison.
Genus	NA	Coprobacillus	Illumina_only	Taxon detected in Illumina genus RA table only; not included in exact-label cross-platform BA comparison.
Genus	NA	Epulopiscium	Illumina_only	Taxon detected in Illumina genus RA table only; not included in exact-label cross-platform BA comparison.
Genus	NA	Flavobacterium	Illumina_only	Taxon detected in Illumina genus RA table only; not included in exact-label cross-platform BA comparison.
Genus	NA	Leucobacter	Illumina_only	Taxon detected in Illumina genus RA table only; not included in exact-label cross-platform BA comparison.
Genus	NA	Methanobrevibacter	Illumina_only	Taxon detected in Illumina genus RA table only; not included in exact-label cross-platform BA comparison.
Genus	NA	Mycoplasma	Illumina_only	Taxon detected in Illumina genus RA table only; not included in exact-label cross-platform BA comparison.
Genus	NA	Odoribacter	Illumina_only	Taxon detected in Illumina genus RA table only; not included in exact-label cross-platform BA comparison.
Genus	NA	Oscillospira	Illumina_only	Taxon detected in Illumina genus RA table only; not included in exact-label cross-platform BA comparison.
Genus	NA	Parabacteroides	Illumina_only	Taxon detected in Illumina genus RA table only; not included in exact-label cross-platform BA comparison.
Genus	NA	Plesiomonas	Illumina_only	Taxon detected in Illumina genus RA table only; not included in exact-label cross-platform BA comparison.
Genus	NA	Pseudoramibacter_Eubacterium	Illumina_only	Taxon detected in Illumina genus RA table only; not included in exact-label cross-platform BA comparison.
Genus	NA	RFN20	Illumina_only	Taxon detected in Illumina genus RA table only; not included in exact-label cross-platform BA comparison.
Genus	NA	SMB53	Illumina_only	Taxon detected in Illumina genus RA table only; not included in exact-label cross-platform BA comparison.
Genus	NA	Slackia	Illumina_only	Taxon detected in Illumina genus RA table only; not included in exact-label cross-platform BA comparison.
Genus	NA	Spironema	Illumina_only	Taxon detected in Illumina genus RA table only; not included in exact-label cross-platform BA comparison.
Genus	NA	Unclassified	Illumina_only	Taxon detected in Illumina genus RA table only; not included in exact-label cross-platform BA comparison.
Genus	NA	Unclassified_Anaeroplasmataceae	Illumina_only	Taxon detected in Illumina genus RA table only; not included in exact-label cross-platform BA comparison.
Genus	NA	Unclassified_Bacteroidaceae	Illumina_only	Taxon detected in Illumina genus RA table only; not included in exact-label cross-platform BA comparison.
Genus	NA	Unclassified_Cardiobacteriaceae	Illumina_only	Taxon detected in Illumina genus RA table only; not included in exact-label cross-platform BA comparison.
Genus	NA	Unclassified_Christensenellaceae	Illumina_only	Taxon detected in Illumina genus RA table only; not included in exact-label cross-platform BA comparison.
Genus	NA	Unclassified_Clostridiaceae	Illumina_only	Taxon detected in Illumina genus RA table only; not included in exact-label cross-platform BA comparison.
Genus	NA	Unclassified_Coriobacteriaceae	Illumina_only	Taxon detected in Illumina genus RA table only; not included in exact-label cross-platform BA comparison.
Genus	NA	Unclassified_Enterobacteriaceae	Illumina_only	Taxon detected in Illumina genus RA table only; not included in exact-label cross-platform BA comparison.
Genus	NA	Unclassified_Erysipelotrichaceae	Illumina_only	Taxon detected in Illumina genus RA table only; not included in exact-label cross-platform BA comparison.
Genus	NA	Unclassified_F16	Illumina_only	Taxon detected in Illumina genus RA table only; not included in exact-label cross-platform BA comparison.
Genus	NA	Unclassified_Fusobacteriaceae	Illumina_only	Taxon detected in Illumina genus RA table only; not included in exact-label cross-platform BA comparison.
Genus	NA	Unclassified_Lachnospiraceae	Illumina_only	Taxon detected in Illumina genus RA table only; not included in exact-label cross-platform BA comparison.
Genus	NA	Unclassified_Microbacteriaceae	Illumina_only	Taxon detected in Illumina genus RA table only; not included in exact-label cross-platform BA comparison.
Genus	NA	Unclassified_Mogibacteriaceae	Illumina_only	Taxon detected in Illumina genus RA table only; not included in exact-label cross-platform BA comparison.
Genus	NA	Unclassified_Paraprevotellaceae	Illumina_only	Taxon detected in Illumina genus RA table only; not included in exact-label cross-platform BA comparison.
Genus	NA	Unclassified_Peptostreptococcaceae	Illumina_only	Taxon detected in Illumina genus RA table only; not included in exact-label cross-platform BA comparison.
Genus	NA	Unclassified_RF16	Illumina_only	Taxon detected in Illumina genus RA table only; not included in exact-label cross-platform BA comparison.
Genus	NA	Unclassified_Rikenellaceae	Illumina_only	Taxon detected in Illumina genus RA table only; not included in exact-label cross-platform BA comparison.
Genus	NA	Unclassified_Ruminococcaceae	Illumina_only	Taxon detected in Illumina genus RA table only; not included in exact-label cross-platform BA comparison.
Genus	NA	Unclassified_S24-7	Illumina_only	Taxon detected in Illumina genus RA table only; not included in exact-label cross-platform BA comparison.
Genus	NA	Unclassified_Succinivibrionaceae	Illumina_only	Taxon detected in Illumina genus RA table only; not included in exact-label cross-platform BA comparison.
Genus	NA	Unclassified_Veillonellaceae	Illumina_only	Taxon detected in Illumina genus RA table only; not included in exact-label cross-platform BA comparison.
Genus	NA	Unclassified_p-2534-18B5	Illumina_only	Taxon detected in Illumina genus RA table only; not included in exact-label cross-platform BA comparison.
Genus	NA	YRC22	Illumina_only	Taxon detected in Illumina genus RA table only; not included in exact-label cross-platform BA comparison.
Genus	NA	p-75-a5	Illumina_only	Taxon detected in Illumina genus RA table only; not included in exact-label cross-platform BA comparison.
