# Supplementary material for: A comparative analysis of gut microbiome in dogs using short- and long-reads of 16S rRNA sequences reveals workflow-dependent biases
Source: Vet Res Commun. 2026 Jul 17;50(5):463. doi: 10.1007/s11259-026-11407-w (PMC13379502; doi:10.1007/s11259-026-11407-w)
Supplement: Supplementary file 2 — Supplementary Material 2 [file 11259_2026_11407_MOESM2_ESM.xlsx]

## Sheet: Supplementary Table S3
Supplementary Table S3. Median relative abundance, range, and prevalence (% positive samples) of family- and genus-level taxa included in the cross-workflow comparison between Illumina and ONT sequencing.
Family-level relative abundance was calculated from aligned family count tables; genus-level summaries derive from taxa included in the genus-level Bland–Altman comparison.
Level	Taxon	n_samples	Illumina_median_RA	ONT_median_RA	Illumina_min_RA	Illumina_max_RA	ONT_min_RA	ONT_max_RA	Illumina_prevalence_n	ONT_prevalence_n	Illumina_prevalence_percent	ONT_prevalence_percent	prevalence_difference_percent
Family	Oscillospiraceae	16	0	0.038223	0	0	0.003498	0.103542	0	16	0	100	100
Family	Paraprevotellaceae	16	0.049252	0	0.001655	0.101006	0	0	16	0	100	0	-100
Family	Ruminococcaceae	16	0.031776	0	0.00726	0.054637	0	0	16	0	100	0	-100
Family	Sutterellaceae	16	0	0.00345	0	0	0.001336	0.011438	0	16	0	100	100
Family	Acidaminococcaceae	16	0	0.032627	0	0	0	0.068261	0	15	0	93.8	93.8
Family	Eubacteriales	16	0	0.000304	0	0	0	0.002569	0	15	0	93.8	93.8
Family	Eubacteriales_Incertae_sedis	16	0	0.000154	0	0	0	0.001385	0	15	0	93.8	93.8
Family	Coprobacillaceae	16	0	0.000263	0	0	0	0.000745	0	14	0	87.5	87.5
Family	Eubacteriales Family XIII. Incertae Sedis	16	0	0.001167	0	0	0	0.042299	0	13	0	81.2	81.2
Family	Burkholderiaceae	16	0	5.8e-05	0	0	0	0.001703	0	12	0	75	75
Family	Cellulosilyticaceae	16	0	0.000467	0	0	0	0.054487	0	12	0	75	75
Family	Coriobacteriaceae	16	0.01288	0	0.000709	0.027735	0	0.001341	16	4	100	25	-75
Family	Leptotrichiaceae	16	0	0.000943	0	0	0	0.015917	0	12	0	75	75
Family	Listeriaceae	16	0	0.000729	0	0	0	0.009681	0	12	0	75	75
Family	Mogibacteriaceae	16	0.00192	0	0	0.018845	0	0	12	0	75	0	-75
Family	Moraxellaceae	16	0	0.000397	0	0	0	0.004013	0	12	0	75	75
Family	Morganellaceae	16	0	8.9e-05	0	0	0	0.001715	0	12	0	75	75
Family	Mucispirillaceae	16	0	0.000194	0	0	0	0.001678	0	12	0	75	75
Family	Pasteurellaceae	16	0	4.7e-05	0	0	0	0.001332	0	12	0	75	75
Family	Staphylococcaceae	16	0	0.001946	0	0	0	0.006004	0	12	0	75	75
Family	Streptococcaceae	16	0	0.000406	0	0.003222	0	0.009863	2	13	12.5	81.2	68.8
Family	Bifidobacteriaceae	16	0.003944	0	0	0.017695	0	0	10	0	62.5	0	-62.5
Family	Oceanospirillaceae	16	0	0.000105	0	0	0	0.00167	0	10	0	62.5	62.5
Family	Deferribacteraceae	16	0.000404	0	0	0.004372	0	0	9	0	56.2	0	-56.2
Family	Enterococcaceae	16	0	0.000702	0	0.002916	0	0.004592	6	15	37.5	93.8	56.2
Family	Muribaculaceae	16	0	1.1e-05	0	0	0	0.013006	0	9	0	56.2	56.2
Family	S24-7	16	0.002891	0	0	0.110972	0	0	9	0	56.2	0	-56.2
Family	Coxiellaceae	16	0	7e-06	0	0	0	0.002756	0	8	0	50	50
Family	Enterobacteriaceae	16	0	0.011811	0	0.006335	0	0.218453	7	14	43.8	87.5	43.8
Family	Barnesiellaceae	16	0	0	0	0	0	0.001242	0	6	0	37.5	37.5
Family	Geobacteraceae	16	0	0	0	0	0	0.001059	0	6	0	37.5	37.5
Family	Helicobacteraceae	16	0	2.5e-05	0	0.008881	0	0.011864	6	12	37.5	75	37.5
Family	Odoribacteraceae	16	0	0	0	0.007033	0	0	6	0	37.5	0	-37.5
Family	Peptococcaceae	16	0.000999	0	0	0.009452	0	0.006895	9	3	56.2	18.8	-37.5
Family	Prevotellaceae	16	0.020402	0.011755	0	0.09472	7.4e-05	0.044299	12	16	75	100	25
Family	Turicibacteraceae	16	0.007014	9.9e-05	0	0.037011	0	0.00155	13	9	81.2	56.2	-25
Family	Veillonellaceae	16	0.025047	0.000189	0	0.042808	0	0.000775	15	11	93.8	68.8	-25
Family	Christensenellaceae	16	0	0	0	0.000275	0	0	3	0	18.8	0	-18.8
Family	Corynebacteriaceae	16	0	0	0	6.1e-05	0	0.001502	1	4	6.2	25	18.8
Family	Microbacteriaceae	16	0	0	0	0.00046	0	0	3	0	18.8	0	-18.8
Family	Rikenellaceae	16	0	0	0	0.000753	0	0	3	0	18.8	0	-18.8
Family	Bacillota_Incertae_sedis_Incertae_sedis_Incertae_sedis	16	0	0	0	0	0	0.001401	0	2	0	12.5	12.5
Family	F16	16	0	0	0	0.000157	0	0	2	0	12.5	0	-12.5
Family	Lactobacillaceae	16	0.03269	0.04349	0	0.528883	7e-05	0.395324	14	16	87.5	100	12.5
Family	Peptostreptococcaceae	16	0.012809	0.258375	0	0.065208	0.115511	0.369873	14	16	87.5	100	12.5
Family	Actinomycetaceae	16	0	0	0	0.00087	0	0	1	0	6.2	0	-6.2
Family	Borreliaceae	16	0	0	0	0.00011	0	0	1	0	6.2	0	-6.2
Family	Brachyspiraceae	16	0	0	0	0.000662	0	0	1	0	6.2	0	-6.2
Family	Campylobacteraceae	16	0	0	0	0.003961	0	0.011238	2	3	12.5	18.8	6.2
Family	Cardiobacteriaceae	16	0	0	0	6e-05	0	0	1	0	6.2	0	-6.2
Family	Eubacteriaceae	16	0.000119	3.9e-05	0	0.008691	0	0.006374	8	9	50	56.2	6.2
Family	Flavobacteriaceae	16	0	0	0	0.000157	0	0	1	0	6.2	0	-6.2
Family	Methanobacteriaceae	16	0	0	0	0.000153	0	0	1	0	6.2	0	-6.2
Family	Micrococcaceae	16	0	0	0	0.000314	0	0	1	0	6.2	0	-6.2
Family	Mycoplasmataceae	16	0	0	0	0.000376	0	0	1	0	6.2	0	-6.2
Family	RF16	16	0	0	0	0.000736	0	0	1	0	6.2	0	-6.2
Family	Verrucomicrobiaceae	16	0	0	0	0.000706	0	0	1	0	6.2	0	-6.2
Family	p-2534-18B5	16	0	0	0	0.000399	0	0	1	0	6.2	0	-6.2
Family	Bacillaceae	16	0.000609	0.002638	0	0.003107	0	0.012035	12	12	75	75	0
Family	Bacteroidaceae	16	0.198967	0.024107	0.045345	0.326603	0.002683	0.096985	16	16	100	100	0
Family	Clostridiaceae	16	0.171518	0.037808	0.059392	0.254213	0.00503	0.337712	16	16	100	100	0
Family	Erysipelotrichaceae	16	0.059241	0.005619	0.001992	0.170771	9.3e-05	0.093005	16	16	100	100	0
Family	Fusobacteriaceae	16	0.194651	0.074118	0.088633	0.430824	0.019398	0.387167	16	16	100	100	0
Family	Lachnospiraceae	16	0.084078	0.201204	0.048756	0.135751	0.043975	0.40724	16	16	100	100	0
Genus	Roseburia	16	0	0.003966	0	0.00263	4.4e-05	0.012396	1	16	6.2	100	93.8
Genus	Anaerotruncus	16	0	0.002632	0	0.0026	0.000177	0.008083	3	16	18.8	100	81.2
Genus	Anaerobiospirillum	16	0.0167	0	0.003523	0.079766	0	0.173025	16	4	100	25	-75
Genus	Butyricicoccus	16	0.00547	0	0.003019	0.011966	0	0.00607	16	4	100	25	-75
Genus	Collinsella	16	0.007877	0	0.001289	0.021439	0	0.00293	16	4	100	25	-75
Genus	Coprococcus	16	0	0.007148	0	0.001966	0.000237	0.116098	4	16	25	100	75
Genus	Streptococcus	16	0	0.00062	0	0.004272	0	0.023432	2	13	12.5	81.2	68.8
Genus	Cetobacterium	16	0	0.000286	0	0.03483	0	0.009331	5	15	31.2	93.8	62.5
Genus	Enterococcus	16	0	0.001165	0	0.003202	0	0.007065	6	15	37.5	93.8	56.2
Genus	Paraprevotella	16	0	0.000255	0	0.002457	0	0.006029	2	11	12.5	68.8	56.2
Genus	Dialister	16	0	0.000308	0	0.002585	0	0.001432	3	11	18.8	68.8	50
Genus	Peptostreptococcus	16	0	0.000179	0	0.031351	0	0.093871	6	14	37.5	87.5	50
Genus	Eubacterium	16	0.007031	6.8e-05	0.000246	0.036421	0	0.010385	16	9	100	56.2	-43.8
Genus	Lachnospira	16	0	0.000887	0	0.004346	0	0.003027	7	14	43.8	87.5	43.8
Genus	Helicobacter	16	0	4e-05	0	0.016138	0	0.017945	6	12	37.5	75	37.5
Genus	Peptococcus	16	0.00126	0	0	0.012858	0	0.013611	9	3	56.2	18.8	-37.5
Genus	Turicibacter	16	0.010327	0.000179	0	0.067252	0	0.002263	13	9	81.2	56.2	-25
Genus	Corynebacterium	16	0	0	0	8.1e-05	0	0.002382	1	4	6.2	25	18.8
Genus	Mucispirillum	16	0.000529	0.000328	0	0.006443	0	0.002582	9	12	56.2	75	18.8
Genus	Lactobacillus	16	0.045095	0.076409	0	0.580811	4.6e-05	0.474088	14	16	87.5	100	12.5
Genus	Campylobacter	16	0	0	0	0.005253	0	0.016097	2	3	12.5	18.8	6.2
Genus	Catenibacterium	16	0	0	0	0.006138	0	0.001182	4	5	25	31.2	6.2
Genus	Faecalibacterium	16	0.009506	0.044037	0	0.028131	0.002212	0.120159	15	16	93.8	100	6.2
Genus	Prevotella	16	0.062239	0.010994	0	0.155098	0	0.062849	14	15	87.5	93.8	6.2
Genus	Allobaculum	16	0.034055	0.003381	0	0.212043	0	0.061525	15	15	93.8	93.8	0
Genus	Bacillus	16	0.000759	0.004497	0	0.005645	0	0.016747	12	12	75	75	0
Genus	Bacteroides	16	0.249397	0.02477	0.048676	0.393326	0.001423	0.069986	16	16	100	100	0
Genus	Blautia	16	0.036472	0.175508	0.009634	0.060116	0.039402	0.436169	16	16	100	100	0
Genus	Clostridium	16	0.203237	0.063215	0.073263	0.42112	0.004944	0.558983	16	16	100	100	0
Genus	Dorea	16	0.011465	0.012652	0.005636	0.04702	1.1e-05	0.111177	16	16	100	100	0
Genus	Fusobacterium	16	0.07899	0.168219	0.015531	0.205191	0.02328	0.583466	16	16	100	100	0
Genus	Megamonas	16	0.007712	0.021096	0	0.022395	0	0.066608	15	15	93.8	93.8	0
Genus	Phascolarctobacterium	16	0.024607	0.054835	0	0.034703	0	0.138553	15	15	93.8	93.8	0
Genus	Ruminococcus	16	0.014284	0.00085	0.004647	0.043146	1.1e-05	0.005448	16	16	100	100	0
Genus	Sutterella	16	0.042322	0.003456	0.020179	0.145548	0.000288	0.017301	16	16	100	100	0
